# Supplementary material for: The APOL1 p.N264K variant is co-inherited with the G2 kidney disease risk variant through a proximity recombination event
Source: G3 (Bethesda). 2024 Dec 10;15(2):jkae290. doi: 10.1093/g3journal/jkae290 (PMC11797048; doi:10.1093/g3journal/jkae290)
Supplement: jkae290_Supplementary_Data [file jkae290_supplementary_data.zip]

Archive with 2 entries (2 files):
- Supplemental_Figures_G3-2024-405425.docx
- Table_S1_G3-2024-405425.xlsx
