# Supplementary material for: The APOL1 p.N264K variant is co-inherited with the G2 kidney disease risk variant through a proximity recombination event
Source: G3 (Bethesda). 2024 Dec 10;15(2):jkae290. doi: 10.1093/g3journal/jkae290 (PMC11797048; doi:10.1093/g3journal/jkae290)
Supplement: jkae290_Supplementary_Data [file jkae290_supplementary_data.zip › Table_S1_G3-2024-405425.xlsx]

## Sheet: TableS1
Table S1. Variants examined in the APOL1 haplotype analyses of individuals of recent AFR ancestry from the 1000 Genomes Project.
Chr:Pos	rsID	Ref	Alt	Consequence	1000 Genomes AF	AC_AFR	AC_AFR_unrel	AC_Hom_AFR	AC_Hom_AFR_unrel	AC_Het_AFR	AC_Het_AFR_unrel	AF_AFR	AF_AFR_unrel	RegulomeDB_Rank	cCRE_Accession	cCRE_Type
22:36253528	rs9610467	G	A	Intronic	0.111024	182	142	12	10	170	132	0.101904	0.107413	1b	EH38E3478611	pELS
22:36253920	rs6000220	C	T	Intronic	0.0965022	262	196	38	30	224	166	0.146697	0.14826	1f	EH38E3478612	pELS
22:36254435	rs13057901	T	C	Intronic	0.102124	272	203	42	32	230	171	0.152296	0.153555	1f	EH38E3478613	pELS
22:36255185	rs28360494	T	G	Intronic	0.117739	347	259	66	52	281	207	0.194289	0.195915	4	EH38E3478615	pELS
22:36255482	rs35156917	G	T	Intronic	0.11727	237	173	8	6	229	167	0.132699	0.130862	4
22:36255494	rs1336081656	C	T	Intronic	0.0738601	220	162	0	0	220	162	0.12318	0.122542	4
22:36255499	rs35348520	G	A	Intronic	0.102436	302	223	16	12	286	211	0.169093	0.168684	4
22:36255668	rs34968476	A	C	Intronic	0.166927	636	473	60	46	576	427	0.356103	0.357791	5
22:36256843	rs136147	G	T	Intronic	0.586665	1006	739	572	408	434	331	0.56327	0.559002	1f
22:36256885	rs136148	C	T	Intronic	0.768114	1520	1129	1302	970	218	159	0.851064	0.854009	4
22:36257697	rs136149	G	A	Intronic	0.639913	783	597	356	270	427	327	0.43841	0.451589	2b
22:36257706	rs9610469	G	C	Intronic	0.636009	785	601	358	274	427	327	0.43953	0.454614	2b
22:36257808	rs10854688	C	T	Intronic	0.781855	1594	1179	1428	1052	166	127	0.892497	0.891831	4
22:36258099	rs136150	T	A	Intronic	0.83807	1601	1186	1440	1066	161	120	0.896417	0.897126	1f
22:36258966	rs136151	A	G	Intronic	0.846346	1668	1232	1558	1150	110	82	0.933931	0.931921	1a	EH38E3478619	dELS,CTCF-bound
22:36259467	rs136153	C	T	Intronic	0.680824	596	458	214	164	382	294	0.333707	0.346445	1a	EH38E3478620	dELS
22:36259617	rs12106505	A	T	Intronic	0.0371643	230	174	32	24	198	150	0.128779	0.131619	1f	EH38E3478620	dELS
22:36260092	rs136154	A	T	Intronic	0.867114	1757	1298	1728	1274	29	24	0.983763	0.981846	1f
22:36260191	rs136155	G	A	Intronic	0.528576	263	207	34	24	229	183	0.147256	0.156581	1f
22:36260396	rs136156	C	A	Intronic	0.675515	616	478	212	168	404	310	0.344905	0.361573	1f
22:36260397	rs136157	C	A	Intronic	0.680668	619	481	212	168	407	313	0.346585	0.363843	1f
22:36260398	rs9622362	A	C	Intronic	0.184572	1140	818	730	504	410	314	0.638298	0.618759	4
22:36260509	rs9622363	A	G	Intronic	0.182854	1137	816	726	502	411	314	0.636618	0.617247	4
22:36260977	rs136159	T	C	Intronic	0.867583	1758	1299	1730	1276	28	23	0.984322	0.982602	1f
22:36261073	rs136160	C	G	Intronic	0.689725	616	479	208	164	408	315	0.344905	0.36233	1f
22:36261283	rs129423	T	C	Intronic	0.867739	1758	1299	1730	1276	28	23	0.984322	0.982602	1f
22:36261386	rs136161	G	C	Intronic	0.542473	344	274	68	54	276	220	0.192609	0.207262	1f
22:36261428	rs136162	A	G	Intronic	0.866177	1715	1262	1648	1206	67	56	0.960246	0.954614	1f
22:36261550	rs713929	A	G	Intronic	0.868051	1759	1300	1732	1278	27	22	0.984882	0.983359	1f
22:36261582	rs136163	T	G	Intronic	0.867739	1758	1299	1730	1276	28	23	0.984322	0.982602	1b
22:36261694	rs41297245	G	A	Gly96Arg	0.030762	87	62	0	0	87	62	0.0487122	0.0468986	4
22:36261743	rs136164	T	C	Intronic	0.662711	1038	756	602	428	436	328	0.581187	0.571861	1f	EH38E2161634	dELS,CTCF-bound
22:36262488	rs713753	C	T	Intronic	0.530294	266	210	34	24	232	186	0.148936	0.15885	1f
22:36262809	rs4419330	T	C	Intronic	0.0772954	324	239	56	48	268	191	0.181411	0.180787	4
22:36263142	rs78469	G	T	Intronic	0.588538	1035	754	598	426	437	328	0.579507	0.570348	1b
22:36263253	rs80424	A	C	Intronic	0.868051	1757	1298	1728	1274	29	24	0.983763	0.981846	1f	EH38E3478622	dELS
22:36263525	rs136165	G	A	Intronic	0.868051	1757	1298	1728	1274	29	24	0.983763	0.981846	1f	EH38E3478623	dELS,CTCF-bound
22:36264462	rs136166	A	C	Intronic	0.844628	1613	1195	1450	1078	163	117	0.903135	0.903933	1f	EH38E2161637	dELS
22:36264568	rs136167	A	G	Intronic	0.868988	1759	1300	1732	1278	27	22	0.984882	0.983359	1f	EH38E2161637	dELS
22:36264796	rs136168	G	A	Intronic	0.713148	797	617	370	294	427	323	0.446249	0.466717	1f
22:36264875	rs136170	C	T	Intronic	0.867583	1757	1298	1728	1274	29	24	0.983763	0.981846	1f
22:36264929	rs28697951	A	G	Intronic	0.154435	953	675	530	360	423	315	0.533595	0.51059	5
22:36265015	rs28391521	A	G	Intronic	0.874297	1758	1299	1730	1276	28	23	0.984322	0.982602	1f
22:36265103	rs136169	A	G	Intronic	0.868051	1758	1299	1730	1276	28	23	0.984322	0.982602	1f
22:36265106	rs28480494	G	A	Intronic	0.865084	1758	1299	1730	1276	28	23	0.984322	0.982602	1f
22:36265284	rs2239785	G	A	Glu150Lys	0.667708	521	405	150	114	371	291	0.291713	0.306354	1f
22:36265363	rs116136671	A	G	Asn176Ser	0.0157714	93	63	8	6	85	57	0.0520717	0.0476551	5
22:36265490	rs136174	C	A	Ala218Ala	0.868363	1751	1293	1716	1264	35	29	0.980403	0.978064	1f
22:36265520	rs136175	G	A	Met228Ile	0.868363	1751	1293	1716	1264	35	29	0.980403	0.978064	1f
22:36265600	rs136176	G	A	Arg255Lys	0.866646	1758	1299	1730	1276	28	23	0.984322	0.982602	1f
22:36265628	rs73885316	C	A	Asn264Lys	0.0065584	40	30	0	0	40	30	0.0223964	0.0226929	5
22:36265796	rs136177	G	A	Arg320Arg	0.858214	1707	1254	1632	1190	75	64	0.955767	0.948563	1f
22:36265845	rs16996616	G	A	Asp337Asn	0.0306059	181	129	22	16	159	113	0.101344	0.0975794	5
22:36265860	rs73885319	A	G	Ser342Gly	0.0791693	501	343	168	106	333	237	0.280515	0.259455	5
22:36265988	rs60910145	T	G	Ile384Met	0.0790131	500	342	168	106	332	236	0.279955	0.258699	5
22:36265995	rs71785313	AATAATT	A	Asn388_Tyr389del	0.0363835	225	170	30	22	195	148	0.12598	0.128593	5
22:36266608	rs66473469	A	C	3'UTR	0.0548095	221	166	30	20	191	146	0.12374	0.125567	5
22:36266643	rs62233843	T	C	3'UTR	0.0927545	209	144	22	12	187	132	0.117021	0.108926	5
22:36266702	rs5750246	G	A	3'UTR	0.803248	1681	1241	1580	1164	101	77	0.941209	0.938729	1f
22:36267167	rs58384577	T	C	3'UTR	0.0787008	498	339	170	108	328	231	0.278835	0.25643	5
22:36267202	rs78523	A	G	3'UTR	0.878357	1766	1305	1746	1288	20	17	0.988802	0.987141	1f
22:36267581	rs3886200	C	T	Intergenic	0.59213	989	716	566	398	423	318	0.553751	0.541604	1f
22:36267956	rs2012928	G	A	Intergenic	0.1599	466	365	120	92	346	273	0.260918	0.276097	1b
22:36268293	rs136178	A	G	Intergenic	0.880543	1767	1306	1748	1290	19	16	0.989362	0.987897	1f
22:36268440	rs136179	T	C	Intergenic	0.70331	1192	864	810	574	382	290	0.667413	0.653555	1f
22:36269492	rs136180	C	T	Intergenic	0.881949	1767	1306	1748	1290	19	16	0.989362	0.987897	1f
22:36269721	rs136181	G	A	Intergenic	0.874141	1710	1264	1638	1208	72	56	0.957447	0.956127	7
22:36269923	rs6000222	C	T	Intergenic	0.0376327	232	177	32	20	200	157	0.129899	0.133888	7
22:36270279	rs136183	T	C	Intergenic	0.650375	991	720	568	404	423	316	0.554871	0.544629	7
AFR, African; NEPTUNE, Nephrotic Syndrome Study Network; Chr, Chromosome; Pos, Position; Ref, Reference; Alt, Alternate; AC, Allele Count; AF, Allele Frequency; Unrel, Unrelated; Hom, Homozygous; Het, Heterozygous; cCRE, Candidate cis-Regulatory Element; pELS, Proximal Enhancer-Like Signature; dELS, Distal Enhancer-Like Signature.
